# Supplementary material for: CBSI as a Social Innovation to Promote the Health of Older People in Japan
Source: Int J Environ Res Public Health. 2021 May 7;18(9):4970. doi: 10.3390/ijerph18094970 (PMC8125680; doi:10.3390/ijerph18094970)
Supplement: Supplementary file 1 [file ijerph-18-04970-s001.zip]

Archive with 1 entries (1 files):
- ijerph-1183194-supplementary.pdf
